# Supplementary material for: Single Cell Analysis of Stored Red Blood Cells Using Ultra-High Throughput Holographic Cytometry
Source: Cells. 2021 Sep 17;10(9):2455. doi: 10.3390/cells10092455 (PMC8465484; doi:10.3390/cells10092455)
Supplement: Supplementary file 1 [file cells-10-02455-s001.zip]

Archive with 1 entries (1 files):
- cells-1361003-supplementary.avi
